# Supplementary material for: Changes in relative peripheral refraction and optical quality in Chinese myopic patients after small incision lenticule extraction surgery
Source: PLoS One. 2023 Oct 4;18(10):e0291681. doi: 10.1371/journal.pone.0291681 (PMC10550148; doi:10.1371/journal.pone.0291681)
Supplement: S1 Data — (XLSX) [file pone.0291681.s003.xlsx]

## Sheet: 两组整合到一个表
grop	gender	age	SE	CCT	OZ	Ak	AL	0TRDV	0RDV0-10	0RDV10-20	0RDV20-30	0RDV30-40	0RDV40-53	0RDV-S	0RDV-I	0RDV-T	0RDV-N	3TRDV	3RDV0-10	3RDV10-20	3RDV20-30	3RDV30-40	3RDV40-53	3RDV-S	3RDV-I	3RDV-T	3RDV-N	0Z6	0Z7	0Z8	0Z9	0Z12	0HOA	3Z6	3Z7	3Z8	3Z9	3Z12	3HOA	▲TRDV	▲RDV0-10	▲RDV10-20	▲RDV20-30	▲RDV30-40	▲RDV40-53	▲RDV-S	▲RDV-I	▲RDV-T	▲RDV-N
1	1	41	-5.75	514	6.5	43.49	26.45	-0.03	-0.0241557	-0.128469	-0.214844	0.0445505	1.15669	0.44	0.03	1.24	1.07	0.33	0.029171	-0.039312	-0.0840865	0.189332	0.567033	0.74	-0.02	1.22	-0.03	0.108	0.029	0.001	0.004	0.094	0.257	0.063	0.209	0.117	0.004	0.117	0.302	0.36	0.0533267	0.0891575	0.130758	0.144782	-0.589656	0.3	-0.05	-0.02	-1.1
1	1	35	-3.75	523	6.5	42.29	25.92	0.08	-0.0296267	-0.120067	-0.157898	-0.165858	0.227958	0.15	-0.05	0.51	0.57	0.47	-0.00602222	-0.00744158	0.193544	0.385462	0.662912	0.41	0.34	-0.22	1.99	0.064	0.091	0.1	0.017	0.165	0.269	0.054	0.326	0.143	0.027	0.029	0.285	0.39	0.0236045	0.112625	0.351441	0.55132	0.434954	0.26	0.39	-0.73	1.42
1	1	37	-2	500	6.5	44.39	24.19	0.9	0.0179637	-0.100771	-0.115234	0.0672195	0.228881	0.65	-0.26	-0.26	1.04	0.63	0.0479268	0.0297532	-0.039599	0.442389	1.13418	0.26	0.97	2.17	-0.31	0.101	0.081	0.035	0.166	0.176	0.223	0.096	0.046	0.072	0.056	0.109	0.205	-0.27	0.0299631	0.130524	0.0756351	0.37517	0.905294	-0.39	1.23	2.43	-1.35
1	2	34	-2.75	549	6.5	43.05	25.93	-0.19	0.000461616	-0.0545555	-0.0942022	0.0342925	0.238803	-0.08	0.4	0.98	0	-0.12	-0.0369836	-0.246491	-0.458279	-0.344101	0.0553286	0.04	-0.59	1.12	-0.52	0.043	0.045	0.043	0.045	0.005	0.186	0.15	0.141	0.052	0.089	0.157	0.312	0.07	-0.0374452	-0.191935	-0.364077	-0.378393	-0.183475	0.12	-0.99	0.14	-0.52
1	2	22	-4	519	6.5	40.28	26.54	-0.05	-0.000619735	-0.053467	-0.0924851	0.183314	0.72985	0.67	0.45	1.11	0.15	0.19	-0.0352006	-0.125964	-0.0561051	0.0836222	0.318462	0.43	0.21	0.7	0.02	0.033	0.012	0.168	0.01	0.313	0.257	0.073	0.44	0.178	0.012	0.044	0.359	0.24	-0.0345808	-0.0724969	0.03638	-0.099692	-0.411389	-0.24	-0.24	-0.41	-0.13
1	2	34	-5.625	538	6.5	43.41	26.55	0.14	-0.00720202	-0.120661	-0.0832603	0.0136831	0.342129	0.38	-0.05	0.65	0.62	-0.67	0.00731315	-0.299218	-0.680849	-0.885403	-0.806614	-0.25	-0.72	0.25	-1.42	0.011	0.063	0.029	0.053	0.001	0.261	0.18	0.06	0.044	0.099	0.152	0.456	-0.81	0.0145152	-0.178557	-0.597588	-0.899086	-1.14874	-0.63	-0.67	-0.4	-2.04
1	2	40	-3.875	576	6.5	43.9	24.25	-0.19	0.0293291	-0.0278911	-0.0688955	-0.0541393	0.0664224	0.25	0.03	1.26	-0.6	0.11	-0.00182964	-0.0549949	-0.224822	-0.0740531	0.288465	0.19	-0.01	1.14	-0.31	0.042	0.008	0.029	0.083	0.11	0.263	0.082	0.204	0.031	0.018	0.09	0.424	0.3	-0.0311587	-0.0271039	-0.155927	-0.0199138	0.222043	-0.06	-0.04	-0.12	0.29
1	1	32	-5	530	6.5	43.65	25.36	0.82	0.0364342	-0.023493	-0.0621664	0.311717	0.756127	0.32	0.75	1.67	-0.25	0.05	-0.0141624	-0.031524	-0.155065	-0.114603	0.151997	-0.02	0.06	0.83	-0.15	0.117	0.042	0.105	0.014	0.132	0.262	0.011	0.151	0.166	0.083	0.27	0.364	-0.77	-0.0505966	-0.00803104	-0.0928984	-0.426321	-0.60413	-0.34	-0.69	-0.84	0.1
1	1	28	-5.125	549	6.5	43.45	25.94	0.85	0.0655582	-0.138178	-0.0375436	0.248368	0.525921	0.94	-0.12	-0.05	1.34	0.16	0.029158	0.0841812	-0.0274404	0.0473491	0.191633	-0.86	0.95	0.54	0.6	0.084	0.202	0.056	0.004	0.116	0.378	0.214	0.39	0.117	0.156	0.092	0.433	-0.69	-0.0364003	0.222359	0.0101032	-0.201019	-0.334288	-1.8	1.07	0.59	-0.74
1	1	34	-5.5	516	6.5	44.83	25.44	0.95	0.00110817	-0.048825	-0.032191	0.258065	0.770595	0.28	0.83	1.23	0.16	0.2	-0.103792	-0.298139	-0.31522	0.132668	0.490174	0.04	0.79	0.82	-0.22	0.022	0.013	0.072	0.013	0.039	0.209	0.116	0.295	0.086	0.034	0.141	0.468	-0.75	-0.1049	-0.249314	-0.283029	-0.125398	-0.280421	-0.24	-0.04	-0.41	-0.38
1	1	37	-3.5	501	6.5	41.88	26.35	1.3	-0.0174233	-0.106156	-0.00642207	0.36106	0.908456	0.74	0.76	0.69	0.62	1.06	-0.0197356	-0.0443002	0.280285	0.86127	1.77377	1.02	0.95	2.01	0.89	0.011	0.036	0.091	0.043	0.066	0.184	0.01	0.111	0.199	0.116	0.104	0.128	-0.24	-0.00231228	0.0618562	0.286707	0.500209	0.865314	0.28	0.19	1.32	0.27
1	2	24	-5	571	6.5	44.19	26.61	1.14	-0.0379235	-0.0567843	-0.00357812	0.0970837	0.0910319	0.51	0.29	1.17	-0.59	0.3	-0.00244479	-0.228701	-0.273226	0.0252252	0.755093	0.53	-0.17	0.47	0.96	0.03	0.039	0.129	0.023	0.137	0.33	0.189	0.145	0.115	0.087	0.129	0.385	-0.84	0.0354787	-0.171917	-0.269648	-0.0718585	0.664061	0.02	-0.46	-0.7	1.55
1	2	24	-3	563	6.5	43.84	26.08	0.75	0.00483726	-0.0605779	0.00162528	-0.0267592	0.0294003	0.83	-0.41	0.34	0.43	0.35	0.00802993	-0.0848107	-0.0643699	0.115468	0.673923	0.59	0.03	-0.24	1.62	0.113	0.223	0.079	0.063	0.133	0.321	0.103	0.209	0.025	0.043	0.067	0.38	-0.4	0.00319267	-0.0242328	-0.0659952	0.142228	0.644522	-0.24	0.44	-0.58	1.19
1	1	38	-5.625	550	6.5	43.09	25.34	1.09	-0.0497133	0.0630558	0.00673781	-0.0638603	-0.0492367	0.6	-0.46	1.43	-0.63	0.97	0.0833497	0.141376	0.247309	0.772667	1.58059	0.45	1.44	1.86	0.67	0.103	0.042	0.074	0.129	0.068	0.214	0.114	0.113	0.064	0.062	0.092	0.304	-0.12	0.133063	0.0783202	0.240571	0.836527	1.62983	-0.15	1.9	0.43	1.3
1	1	39	-4.375	542	6.5	43.53	25.15	1.08	0.0348636	-0.087907	0.0138177	-0.0969213	-0.192263	0.14	-0.15	0.67	0.03	0.79	0.0789882	0.0921043	0.107675	0.621298	1.29742	0.4	1.56	1.21	0.54	0.191	0.06	0.005	0.025	0.117	0.457	0.072	0.149	0.016	0.045	0.088	0.316	-0.29	0.0441246	0.180011	0.0938575	0.71822	1.48969	0.26	1.71	0.54	0.51
1	2	36	-3	488	6.5	43.94	25.28	0.63	-0.0271526	-0.0571549	0.0198007	0.43986	0.893969	0.64	0.51	0.44	1.14	0.33	-0.0259237	-0.10985	-0.133793	0.138862	0.658917	-0.41	1.58	1.51	-0.81	0.06	0.106	0.094	0.103	0.127	0.342	0.121	0.248	0.158	0.137	0.17	0.401	-0.3	0.00122894	-0.0526948	-0.153594	-0.300998	-0.235053	-1.05	1.07	1.07	-1.95
1	1	30	-5.75	524	6.5	45.25	26.04	0.09	-0.0306331	-0.049052	0.0337672	0.384918	1.07633	0.61	0.7	1.57	0.33	0.45	-0.0100613	-0.116375	-0.114709	0.208797	0.902036	0.24	0.65	0.77	0.72	0.018	0.061	0.065	0.022	0.118	0.294	0.052	0.14	0.029	0.055	0.17	0.23	0.36	0.0205718	-0.0673228	-0.148476	-0.176122	-0.174295	-0.37	-0.05	-0.8	0.39
1	1	31	-3.125	524	6.5	45.17	24.96	0.08	-0.0241569	-0.0878983	0.048053	0.0747643	-0.0313819	0.05	0	-0.31	1.34	0.92	0.0171536	0.0860265	0.28681	0.778048	1.45129	1.4	0.53	-0.06	2.35	0.112	0.036	0.102	0.012	0.154	0.308	0.032	0.163	0.092	0.087	0.034	0.351	0.84	0.0413106	0.173925	0.238757	0.703283	1.48268	1.35	0.53	0.25	1.01
1	1	25	-4.625	514	6.5	42	26.99	0.15	0.0095973	-0.0631682	0.0657783	0.28493	0.641218	1.13	-0.12	1.11	0.28	0.06	0.0201883	-0.0284162	-0.0255255	0.00712488	0.00669619	-0.33	0.76	0.69	-0.3	0.064	0.077	0.002	0.022	0.088	0.27	0.005	0.195	0.065	0.073	0.127	0.102	-0.09	0.010591	0.034752	-0.0913038	-0.277806	-0.634522	-1.46	0.88	-0.42	-0.58
1	1	35	-5.75	538	6.5	43.39	26.58	1.07	0.00971963	-0.160035	0.0690667	0.335651	0.822758	1	0.28	1.86	-0.27	0.59	-0.0203073	-0.0274585	-0.0190602	0.318433	1.11972	0.37	0.64	1.17	0.76	0.195	0.033	0.019	0.088	0.081	0.302	0.135	0.011	0.151	0.028	0.087	0.326	-0.48	-0.030027	0.132577	-0.0881269	-0.0172188	0.296965	-0.63	0.36	-0.69	1.03
1	1	37	-4.5	534	6.5	45.84	24.07	1.49	-0.00899346	-0.0334325	0.0715676	0.00273306	0.150839	0.1	0.37	1.08	-0.14	1	0.00556585	-0.0250903	0.157566	0.669974	1.77755	1.35	1.49	1.68	0.07	0.065	0.002	0.124	0.002	0.14	0.241	0.039	0.126	0.069	0.09	0.092	0.297	-0.49	0.0145593	0.00834218	0.0859979	0.667241	1.62671	1.25	1.12	0.6	0.21
1	1	31	-3	510	6.5	41.27	25.9	0.7	0.00975079	-0.143795	0.076701	0.347003	0.529203	0.08	0.55	1.12	0.51	0.56	0.068718	0.0999005	0.251145	0.596392	0.706718	0.25	1.16	1.53	-0.11	0.087	0.049	0.086	0.02	0.081	0.195	0.119	0.105	0.142	0.103	0.119	0.273	-0.14	0.0589672	0.243695	0.174444	0.249389	0.177516	0.17	0.61	0.41	-0.62
1	2	22	-3.875	519	6.5	43.48	25.6	0.88	0.0326142	-0.0194124	0.100417	0.613745	1.21951	1.4	0.14	0.91	1.26	-0.12	-0.0243786	-0.225653	-0.257777	-0.24616	-0.100083	-1.33	-0.04	1.6	-0.18	0.002	0.072	0.028	0.059	0.079	0.201	0.025	0.176	0.048	0.089	0.194	0.359	-1	-0.0569928	-0.206241	-0.358194	-0.859905	-1.3196	-2.73	-0.18	0.69	-1.44
1	1	30	-4.5	579	6.5	45.79	24.31	1.55	-0.0403784	-0.0479241	0.109879	0.328356	0.641752	0.37	0.56	1.21	0.43	0.61	0.0538963	0.0643362	0.0924985	0.654185	0.887851	0.45	0.88	-0.04	1.63	0.033	0.158	0.002	0.02	0.12	0.184	0.093	0.159	0	0.088	0.079	0.239	-0.94	0.0942747	0.11226	-0.0173804	0.325829	0.246099	0.08	0.32	-1.25	1.2
1	1	33	-4.75	525	6.5	43.39	25.68	0.54	0.0635886	-0.123631	0.114017	0.481138	1.12542	0.81	0.6	1.04	1.05	-0.29	0.00653484	-0.102797	-0.265129	-0.162997	-0.567122	-0.63	0.17	-0.5	0.33	0.023	0.073	0.028	0.038	0.12	0.247	0.042	0.26	0.07	0.11	0.218	0.53	-0.83	-0.0570537	0.0208342	-0.379146	-0.644134	-1.69254	-1.44	-0.43	-1.54	-0.72
1	1	30	-3.25	517	6.5	42.23	25.81	1.03	-0.031167	0.012093	0.120787	0.29017	0.381501	0.27	0.76	0.55	0.44	0.27	-0.00605718	-0.0608797	-0.0111709	0.118666	0.48144	0.37	0.03	0.52	0.68	0.022	0.03	0.06	0.014	0.082	0.167	0.028	0.033	0.073	0.098	0.133	0.188	-0.76	0.0251098	-0.0729727	-0.131958	-0.171504	0.0999389	0.1	-0.73	-0.03	0.24
1	1	22	-5.75	555	6.5	44.41	25.63	1.17	0.0167916	-0.0784651	0.132676	0.892015	1.93763	1.51	1.38	1.64	0.72	0.6	-0.00869221	0.000771134	0.189519	0.474522	0.934621	1.64	-0.53	-0.09	1.92	0.115	0.106	0.001	0.124	0.114	0.336	0.106	0.073	0.111	0.072	0.194	0.26	-0.57	-0.0254838	0.0792362	0.0568435	-0.417494	-1.00301	0.13	-1.91	-1.73	1.2
1	1	34	-5.5	557	6.5	43.02	26.15	0.77	-0.0346285	-0.116514	0.14058	0.676616	1.36847	0.84	0.29	1.22	1.64	0.46	-0.0545815	-0.254177	-0.217488	0.251785	0.985638	0.67	0.01	0.74	0.95	0.052	0.102	0.068	0.097	0.131	0.572	0.236	0.276	0	0.251	0.115	0.351	-0.31	-0.019953	-0.137663	-0.358068	-0.424831	-0.382829	-0.17	-0.28	-0.48	-0.69
1	1	29	-3	527	6.5	42.95	25.3	0.41	-0.0343917	0.026072	0.150695	0.676756	1.16458	1	0.89	0.44	1.44	0.08	-0.0457647	-0.217099	-0.290307	-0.0967516	0.298837	0.04	0.25	0.09	0.53	0.095	0.245	0.023	0.025	0.062	0.295	0.037	0.418	0.154	0.003	0.003	0.471	-0.33	-0.011373	-0.243171	-0.441001	-0.773507	-0.865747	-0.96	-0.64	-0.35	-0.91
1	2	35	-4	559	6.5	45.32	24.8	0.11	0.0236046	0.0192681	0.152298	0.449262	1.04792	0.7	0.63	1.34	0.58	1.42	0.015867	0.201451	0.820593	1.4159	1.96881	0.83	2.01	1.39	2.16	0.068	0.002	0.053	0.029	0.14	0.258	0.142	0.07	0.066	0.033	0.14	0.266	1.31	-0.00773758	0.182183	0.668295	0.966641	0.920884	0.13	1.38	0.05	1.58
1	1	26	-5	524	6.5	46.41	24.63	1.12	0.000192539	-0.0163419	0.161163	0.476984	0.695236	0.43	0.38	1.18	0.78	0.64	-0.0212938	-0.126042	0.0178852	0.507664	1.10513	0.38	1.47	1.32	0.01	0.042	0.21	0.031	0.045	0.151	0.349	0.023	0.25	0.049	0.079	0.183	0.658	-0.48	-0.0214863	-0.1097	-0.143278	0.0306798	0.409896	-0.05	1.09	0.14	-0.77
1	1	34	-5.75	562	6.5	44.57	25.07	0.49	-0.0430443	-0.0338081	0.16411	0.483421	0.934596	0.5	0.72	1.54	0.54	-0.13	-0.0422886	-0.0854957	-0.237105	-0.169179	-0.208726	-0.58	0.32	0.38	-0.04	0.071	0.027	0.113	0.098	0.195	0.501	0.165	0.027	0.212	0.097	0.207	0.46	-0.62	0.000755682	-0.0516876	-0.401216	-0.6526	-1.14332	-1.08	-0.4	-1.16	-0.58
1	1	31	-2.625	491	6.5	45.5	23.36	1.08	-0.0210933	0.0269736	0.168441	0.366811	0.65034	0.93	0.37	0.76	0.51	0.77	-0.0171489	-0.0872573	0.0621095	0.445754	1.44495	1.96	-0.42	0.51	1.64	0.012	0.016	0.048	0.057	0.074	0.212	0.03	0.142	0.063	0.05	0.102	0.293	-0.31	0.00394445	-0.114231	-0.106331	0.0789427	0.794613	1.03	-0.79	-0.25	1.13
1	1	22	-5.625	570	6.5	45.27	25.56	0.55	0.014134	-0.0398986	0.172077	0.182166	0.345401	1.19	-0.7	0.5	1.08	0.79	0.0742251	0.267902	0.684579	0.861089	0.86047	-0.25	1.97	1.86	0.13	0.094	0.026	0.029	0.053	0.092	0.35	0.173	0.195	0.212	0.098	0.121	0.353	0.24	0.0600911	0.3078	0.512502	0.678923	0.515069	-1.44	2.67	1.36	-0.95
1	2	34	-3.875	509	6.5	40.68	27.25	0.52	-0.056385	-0.0730268	0.184056	0.589555	1.29387	0.44	1.36	1.84	0.26	0.13	-0.0141628	-0.19002	-0.186493	0.0328018	0.280591	-0.09	0.84	0.18	0.14	0.04	0.17	0.119	0.039	0.118	0.218	0.024	0.5	0.043	0.027	0.066	0.273	-0.39	0.0422223	-0.116993	-0.370549	-0.556753	-1.01328	-0.53	-0.52	-1.66	-0.12
1	1	29	-4.625	507	6.5	45.49	24.39	0.38	-0.0824511	0.0401486	0.184881	0.513691	0.948483	0.89	0.24	1.58	0.6	0.01	0.0231722	0.00566607	-0.00967142	-0.0780772	-0.0559161	-0.7	0.18	0.58	0.55	0.009	0.236	0.052	0.01	0.108	0.121	0.008	0.463	0.057	0.006	0.045	0.471	-0.37	0.105623	-0.0344825	-0.194552	-0.591768	-1.0044	-1.59	-0.06	-1	-0.05
1	2	27	-5	563	6.5	41.77	26.27	0.76	0.023049	-0.083228	0.187637	0.454381	0.652341	0.89	0.03	1.47	0.31	0.3	0.0055078	0.0216978	0.14928	0.404071	0.256705	0.92	0.04	0.04	0.81	0.039	0.032	0.014	0.017	0.093	0.355	0.292	0.199	0.179	0.111	0.063	0.257	-0.46	-0.0175412	0.104926	-0.0383567	-0.0503099	-0.395636	0.03	0.01	-1.43	0.5
1	1	28	-5	526	6.5	45	24.78	0.49	-0.0443416	-0.102918	0.204177	0.56225	1.00901	1.25	0.27	1.29	0.65	-0.14	-0.0189388	-0.104034	-0.177195	-0.204778	-0.238343	-0.2	-0.04	0.63	-0.33	0.026	0.054	0.066	0.044	0.122	0.347	0.058	0.174	0.147	0.037	0.16	0.31	-0.63	0.0254028	-0.00111657	-0.381372	-0.767028	-1.24735	-1.45	-0.31	-0.66	-0.98
1	1	28	-3.75	520	6.5	44.07	25.2	0.07	0.00406187	-0.028589	0.209951	0.470971	0.67906	0.99	0.5	1.18	0.24	0.53	0.0273751	0.149766	0.346184	0.528931	0.634566	0.47	0.69	1.65	-0.1	0.061	0.058	0.144	0.073	0.153	0.182	0.103	0.117	0.126	0.012	0.15	0.255	0.46	0.0233133	0.178355	0.136232	0.0579592	-0.0444938	-0.52	0.19	0.47	-0.34
1	2	33	-4	508	6.5	45.15	25.37	1.06	-0.00533871	-0.0748099	0.217646	0.652639	1.20754	0.93	0.65	1.56	0.73	1.25	-0.0315907	-0.127142	-0.0583032	0.895831	2.39354	0.34	2.09	1.8	1.36	0.022	0.066	0.081	0.085	0.106	0.212	0.012	0.331	0.1	0.054	0.101	0.806	0.19	-0.026252	-0.052332	-0.275949	0.243192	1.186	-0.59	1.44	0.24	0.63
1	2	18	-5.125	552	6.5	41.42	26.45	0.4	0.0107452	-0.0368793	0.233461	0.763445	1.49723	0.97	0.96	1.52	0.94	0.03	0.0453527	-0.0542187	-0.143762	-0.0580679	0.0569851	-1.01	0.8	1.4	-0.5	0.079	0.057	0.05	0.092	0.099	0.456	0.122	0.304	0.291	0.184	0.207	0.595	-0.37	0.0346074	-0.0173394	-0.377223	-0.821513	-1.44025	-1.98	-0.16	-0.12	-1.44
1	2	28	-2	565	6.5	44.07	24.42	0.85	0.00383342	-0.146125	0.241171	0.977713	1.78741	1.45	1.22	1.79	0.65	0.85	0.00323032	0.0972891	0.560778	0.951152	1.02667	0.73	0.85	0.58	1.88	0.086	0.057	0.056	0.117	0.113	0.219	0.113	0.137	0.03	0.032	0.091	0.394	0	-0.000603102	0.243414	0.319607	-0.0265609	-0.760737	-0.72	-0.37	-1.21	1.23
1	1	25	-3.875	515	6.5	43.22	25.49	0.48	0.0171736	-0.0439461	0.247968	0.734009	0.733096	1.59	-0.69	1.6	0.73	0.18	-0.011197	-0.0472982	-0.108731	-0.040859	0.390135	0.02	-0.09	0.47	0.91	0.108	0.071	0.025	0.009	0.124	0.214	0.19	0.201	0.073	0.012	0.026	0.239	-0.3	-0.0283706	-0.00335204	-0.356699	-0.774868	-0.342961	-1.57	0.6	-1.13	0.18
1	1	22	-5.625	516	6.5	43.98	25.68	0.57	-0.0459824	0.000988832	0.274412	0.661498	1.64409	1.78	0.57	1.66	0.73	-0.34	-0.0863866	-0.31094	-0.641373	-0.668561	-0.164506	-0.61	-0.51	0.33	-0.03	0.03	0.046	0.087	0.033	0.122	0.188	0.153	0.22	0.083	0.018	0.104	0.292	-0.91	-0.0404043	-0.311929	-0.915785	-1.33006	-1.80859	-2.39	-1.08	-1.33	-0.76
1	1	37	-5.125	562	6.5	44.83	24.21	0.29	-0.00788537	0.102078	0.289329	0.577711	1.26111	1.13	0.48	1.65	0.6	0.37	0.00750409	-0.0142059	0.132652	0.318717	0.501951	0.21	0.54	0.81	0.55	0.062	0.001	0.068	0.037	0.009	0.308	0.036	0.062	0.139	0.064	0.098	0.345	0.08	0.0153895	-0.116284	-0.156677	-0.258994	-0.759155	-0.92	0.06	-0.84	-0.05
1	1	19	-4.375	520	6.5	44.28	24.94	0.94	0.0448112	0.0504552	0.304078	0.689497	0.95735	0.89	0.75	1.75	0.11	0.34	-0.0133517	-0.00571611	-0.0903333	0.25163	0.57297	-0.05	0.16	1.29	0.46	0.044	0.075	0.08	0.056	0.15	0.493	0.088	0.021	0.164	0.016	0.108	0.386	-0.6	-0.0581629	-0.0561713	-0.394411	-0.437867	-0.384379	-0.94	-0.59	-0.46	0.35
1	1	28	-5.625	564	6.5	42.32	26.76	1	-0.0181679	0.0222825	0.307693	0.830812	1.59271	1.82	0.23	1.57	1.15	0.38	-0.0294956	-0.186938	-0.306365	0.104292	0.895864	0.8	0.19	0.44	0.65	0.016	0.027	0.037	0.049	0.118	0.232	0.072	0.315	0.153	0.06	0.077	0.182	-0.62	-0.0113277	-0.20922	-0.614058	-0.726521	-0.696845	-1.02	-0.04	-1.13	-0.5
1	1	28	-4	491	6.5	44.59	24.67	0.4	0.0205659	0.0148619	0.319199	0.807927	1.42789	1.48	0.59	2.07	0.33	0.05	0.0324069	0.0300945	-0.0167714	-0.134056	0.0552413	-0.4	0.19	0.93	0.05	0.228	0.065	0.092	0.14	0.27	0.447	0.13	0.054	0.183	0.004	0.201	0.406	-0.35	0.0118409	0.0152326	-0.335971	-0.941983	-1.37265	-1.88	-0.4	-1.14	-0.28
1	1	41	-5	551	6.5	43.45	25.79	0.42	0.0395605	-0.0171472	0.347319	0.72557	0.82549	0.41	0.73	1.49	0.76	0.16	-0.0131568	-0.0845655	-0.103862	0.130819	0.266194	0.28	-0.01	1.27	-0.38	0.053	0.06	0.047	0.087	0.104	0.209	0.078	0.214	0.351	0.12	0.066	0.323	-0.26	-0.0527173	-0.0674183	-0.451182	-0.594751	-0.559296	-0.13	-0.74	-0.22	-1.14
1	2	18	-4.375	504	6.5	42.13	26.03	1.4	0.115261	0.0175148	0.381374	0.691767	1.17055	1.43	0.16	0.26	2.18	0.76	-0.00930159	-0.0389511	0.154417	0.605301	1.26418	0.75	0.95	1.1	0.77	0.028	0.084	0.091	0.047	0.075	0.205	0.105	0.48	0.252	0.068	0.118	0.553	-0.64	-0.124563	-0.0564659	-0.226957	-0.0864664	0.0936221	-0.68	0.79	0.84	-1.41
1	1	30	-5.5	547	6.5	43.02	25.66	0.66	-0.00481297	0.0274647	0.381851	0.849822	1.277	0.84	0.42	1.37	1.65	-0.42	0.0195628	-0.133647	-0.480864	-0.583392	-0.537014	-0.6	0.15	0.02	-0.7	0.028	0.184	0.056	0.125	0.129	0.266	0.047	0.596	0.043	0.082	0.115	0.538	-1.08	0.0243758	-0.161111	-0.862715	-1.43321	-1.81402	-1.44	-0.27	-1.35	-2.35
1	2	18	-5.5	582	6.5	42.82	26.54	0.75	-0.02455	0.0721539	0.398202	0.853584	1.27775	1.06	0.8	2.03	0.36	-0.14	0.00104791	-0.0475434	-0.147286	-0.0524514	-0.370181	-0.45	0.25	0.34	-0.15	0.014	0.032	0.013	0.022	0.116	0.23	0.163	0.353	0.104	0.017	0.216	0.546	-0.89	0.0255979	-0.119697	-0.545488	-0.906036	-1.64794	-1.51	-0.55	-1.69	-0.51
1	2	26	-3.875	509	6.5	45.75	24.49	0.77	0.00294258	0.0144055	0.406405	0.93208	1.50975	1.05	0.91	1.84	1.02	-0.3	-0.00345817	-0.196675	-0.428051	-0.502785	-0.328021	-0.93	0.44	0.5	-0.57	0.017	0.197	0.064	0.035	0.099	0.346	0.101	0.338	0.193	0.069	0.142	0.41	-1.07	-0.00640075	-0.211081	-0.834456	-1.43486	-1.83777	-1.98	-0.47	-1.34	-1.59
1	1	18	-4.875	485	6.5	47.38	23.45	1.35	-0.0225452	0.0284615	0.41161	0.618168	0.803857	1.26	0.13	0.75	1.25	1.38	0.0241295	0.191592	0.818434	1.41381	1.89151	1.79	0.87	0.92	2.55	0.096	0.135	0.048	0.09	0.217	0.447	0.077	0.05	0.075	0.054	0.06	0.43	0.03	0.0466746	0.163131	0.406824	0.795644	1.08766	0.53	0.74	0.17	1.3
1	1	18	-5.25	563	6.5	42.42	25.85	0.81	-0.0039136	-0.0112958	0.437832	0.927965	1.63611	1.25	0.79	2.47	0.55	0.01	-0.0150918	-0.15028	-0.183992	-0.149812	0.107364	0.02	-0.37	-0.61	1.5	0.024	0.042	0.05	0.014	0.143	0.269	0.052	0.046	0.105	0.145	0.288	0.552	-0.8	-0.0111782	-0.138984	-0.621825	-1.07778	-1.52875	-1.23	-1.16	-3.08	0.95
1	1	20	-4.25	495	6.5	42.98	25.6	0.89	0.018792	-0.0557012	0.458598	1.16643	1.99778	1.83	1.13	0.51	2.36	0.04	-0.0108871	-0.0674845	-0.191211	-0.0747801	0.109914	-0.46	0.5	1.02	-0.34	0.003	0.029	0.023	0	0.097	0.214	0.005	0.074	0.081	0.092	0.182	0.169	-0.85	-0.0296791	-0.0117833	-0.649809	-1.24121	-1.88787	-2.29	-0.63	0.51	-2.7
1	1	33	-4.75	498	6.5	44.84	24.28	1.02	0.0572301	0.0442854	0.498	1.03973	1.74108	1.3	0.89	2.14	0.95	0.37	-0.0146175	-0.0958237	-0.118479	0.15274	0.737496	0.09	0.75	0.08	1.15	0.055	0.025	0.074	0.033	0.136	0.214	0.025	0.141	0.091	0.001	0.1	0.213	-0.65	-0.0718476	-0.140109	-0.616479	-0.886989	-1.00359	-1.21	-0.14	-2.06	0.2
1	2	34	-5	568	6.5	41.48	26.98	0.79	-0.0315802	0.0343812	0.512737	1.07216	1.62182	1.46	1.03	1.4	1.32	0.27	-0.0204481	-0.134317	-0.21294	0.152715	0.555105	-0.21	0.91	1.22	-0.31	0.098	0.177	0.053	0.035	0.026	0.267	0.065	0.214	0.199	0.035	0.216	0.35	-0.52	0.0111322	-0.168699	-0.725677	-0.919447	-1.06672	-1.67	-0.12	-0.18	-1.63
1	2	20	-5.375	523	6.5	42.87	26.89	0.4	-0.00789608	0.0927203	0.519074	1.00958	1.75059	2.46	-0.06	0.93	2.1	0.73	0.0467258	0.121618	0.204365	0.513039	1.17145	0.67	1.06	1.02	0.78	0.049	0.005	0.027	0.083	0.117	0.303	0.031	0.115	0.106	0.052	0.069	0.336	0.33	0.0546219	0.0288975	-0.31471	-0.496543	-0.579141	-1.79	1.12	0.09	-1.32
1	2	19	-5	500	6.5	42.48	26.27	0.98	-0.0163755	0.23478	0.543811	0.976411	1.37022	1.16	0.74	1.27	1.66	0.19	0.00107681	-0.0332374	-0.143489	-0.0391711	0.425856	-0.18	0.85	0.8	-0.14	0.012	0.048	0.063	0.035	0.105	0.238	0.031	0.384	0.431	0.059	0.007	0.192	-0.79	0.0174524	-0.268018	-0.6873	-1.01558	-0.944362	-1.34	0.11	-0.47	-1.8
1	1	18	-4.5	515	6.5	42.82	25.12	0.66	-0.0142196	0.0327692	0.549786	1.16092	2.00747	1.18	1.53	2.09	1.11	0.81	-0.0249278	-0.0626082	0.103567	0.56209	1.46121	1.38	0.3	1.37	0.72	0.112	0.015	0.113	0.014	0.137	0.315	0.05	0.267	0.244	0.136	0.128	0.494	0.15	-0.0107082	-0.0953774	-0.446218	-0.598828	-0.546263	0.2	-1.23	-0.72	-0.39
1	1	25	-5.75	517	6.5	44.34	25.37	0.41	-0.0201211	0.217211	0.55574	0.884688	1.23777	0.73	0.83	1.73	1.16	0.09	-0.0193995	-0.0788547	-0.224588	-0.131618	0.27233	-0.09	0.46	0.85	-0.24	0.083	0.034	0.017	0.04	0.067	0.517	0.078	0.232	0.043	0.027	0.2	0.447	-0.32	0.000721611	-0.296066	-0.780328	-1.01631	-0.965442	-0.82	-0.37	-0.88	-1.4
1	2	19	-5.625	533	6.5	44.04	25.06	0.93	-0.014723	0.134562	1.0154	1.81719	1.95947	2.15	1.15	0.75	2.83	0.45	0.000769033	0.0574474	0.116146	0.30047	0.70134	0.25	0.85	1.48	-0.27	0.042	0.169	0.107	0.168	0.181	0.206	0.016	0.305	0.223	0.027	0.207	0.575	-0.48	0.015492	-0.0771148	-0.899255	-1.51672	-1.25813	-1.9	-0.3	0.73	-3.1
1	2	20	-3.625	511	6.5	45.86	23.89	0.86	0.0152675	-0.0687982	0.173638	0.712529	1.41643	1.52	0.02	1.51	1.08	0.22	0.0122972	-0.157135	-0.157346	0.0942568	0.433954	0.55	-0.66	0.92	0.62	0.258	0.02	0.093	0.074	0.126	0.334	0.118	0.015	0.148	0.058	0.108	0.292	-0.64	-0.00297021	-0.0883366	-0.330984	-0.618272	-0.98248	-0.97	-0.68	-0.59	-0.46
1	2	30	-4.25	521	6.5	42.43	26.41	-0.07	0.0384527	-0.0612976	-0.24339	-0.335326	-0.035007	-0.51	0.13	1.2	-0.34	-0.27	0.0514126	-0.152206	-0.61041	-0.702938	-0.0587152	-0.44	0.02	0.32	-0.32	0.047	0.113	0.092	0.013	0.085	0.218	0.084	0.242	0.066	0.01	0.109	0.232	-0.2	0.0129598	-0.0909086	-0.36702	-0.367612	-0.0237082	0.07	-0.11	-0.88	0.02
1	1	28	-4.75	505	6.5	43.55	24.77	0.38	-0.00915101	-0.0172789	0.149747	0.337286	0.45084	1.96	-0.98	0.42	0.9	-0.85	0.0259038	-0.112659	-0.724639	-0.925982	-1.28775	-0.64	-1.39	-0.16	-0.55	0.238	0.227	0.059	0.083	0.106	0.67	0.195	0.195	0.278	0.002	0.154	0.46	-1.23	0.0350548	-0.0953805	-0.874386	-1.26327	-1.73859	-2.6	-0.41	-0.58	-1.45
2	1	31	-6.5	545	6.5	43.03	26.55	0.32	-0.0307105	-0.0749234	0.121362	0.191298	0.414366	0.94	0.25	0.21	0.7	0.21	0.030941	0.0293992	0.0311455	0.108316	0.282172	1.09	-0.31	0.37	0.3	0.106	0.15	0.084	0.08	0.128	0.559	0.391	0.218	0.223	0.03	0.03	0.725	-0.11	0.0616515	0.104323	-0.0902163	-0.0829818	-0.132195	0.15	-0.56	0.16	-0.4
2	2	30	-6.375	527	6.5	45	25.02	1.87	0.00492028	0.239787	0.969629	1.76732	2.74057	2.49	1.8	2.95	0.97	1.65	0.0566957	0.238394	0.919622	1.71637	2.32826	2.3	1.52	2.28	1.03	0.012	0.001	0.071	0.036	0.069	0.208	0.079	0.033	0.006	0.008	0.232	0.398	-0.22	0.0517754	-0.00139355	-0.0500069	-0.0509519	-0.412311	-0.19	-0.28	-0.67	0.06
2	2	18	-6.125	560	6.5	41.54	26.6	0.47	0.0260908	0.0487824	0.246734	0.368289	0.583938	0.55	0.33	0.7	1.13	0.42	0.0803771	0.0386223	0.0268034	0.370639	0.618959	-0.21	1.04	1.63	-0.21	0.167	0.025	0.016	0.067	0.145	0.407	0.353	0.224	0.364	0.188	0.194	0.596	-0.05	0.0542863	-0.0101601	-0.21993	0.00234965	0.0350213	-0.76	0.71	0.93	-1.34
2	1	38	-6.875	528	6.5	47.39	24.49	-0.39	-0.0332043	-0.220241	-0.431529	-0.592481	-0.522784	0.09	-0.6	0	-0.18	0.33	0.0284826	0.0624662	0.112374	0.234627	0.461374	0.12	0.85	0.95	-0.06	0.072	0.143	0.105	0	0.118	0.428	0.09	0.2	0.169	0.046	0.211	0.631	0.72	0.0616869	0.282707	0.543902	0.827108	0.984158	0.03	1.45	0.95	0.12
2	1	33	-7.625	572	6.5	43.31	26.98	-0.03	-0.0225304	-0.125244	-0.219178	-0.182871	-0.0214341	0.32	-0.13	0.23	0.32	0.37	-0.0106926	-0.0324981	-0.0418128	0.270288	0.602394	0.67	-0.17	1.43	0.17	0.034	0.115	0.011	0.072	0.08	0.375	0.056	0.221	0.303	0.277	0.094	0.337	0.4	0.0118379	0.0927457	0.177365	0.453158	0.623828	0.35	-0.04	1.2	-0.15
2	1	20	-6.25	574	6.5	45.7	25.25	1.15	0.011254	0.0996088	0.619805	1.07185	1.61793	1.65	0.65	1.69	1.35	0.35	-0.0204574	-0.0926929	0.0618408	0.274784	0.541626	0.6	-0.55	1.13	0.74	0.061	0.016	0.015	0.079	0.079	0.266	0.088	0.003	0.083	0.019	0.083	0.423	-0.8	-0.0317114	-0.192302	-0.557964	-0.797067	-1.0763	-1.05	-1.2	-0.56	-0.61
2	2	18	-7.5	545	6.5	45.93	25.62	0.62	-0.0151214	-0.0338081	0.16411	0.483421	0.934596	0.5	0.72	1.54	0.54	0.53	-0.0212848	0.0194604	0.166918	0.451089	0.769228	-0.31	1	1.65	0.37	0.005	0.046	0.023	0.05	0.113	0.455	0.014	0.067	0.015	0.034	0.004	0.074	-0.09	-0.00616336	0.0532685	0.00280715	-0.0323319	-0.165368	-0.81	0.28	0.11	-0.17
2	2	24	-6.375	519	6.5	45.09	26.38	0.83	-0.0147503	0.0652691	0.439346	0.767693	1.1209	1.51	-0.26	1.95	0.88	0.35	0.0260453	0.0173387	0.123377	0.382982	0.408493	0.75	-0.51	1.13	0.55	0.061	0.141	0.095	0.02	0.132	0.221	0.167	0.057	0.054	0.146	0.078	0.281	-0.48	0.0407956	-0.0479304	-0.315969	-0.384711	-0.712408	-0.76	-0.25	-0.82	-0.33
2	2	22	-6.5	544	6.5	42.48	26.62	0.11	-0.023167	-0.0832375	-0.0812269	-0.125885	0.212033	0.64	-0.38	1	-0.01	-0.64	0.00761012	-0.185697	-0.59338	-0.929032	-0.840707	-0.58	-0.84	0.78	-1.15	0.097	0.162	0.035	0.001	0.065	0.618	0.165	0.032	0.275	0.056	0.234	0.15	-0.75	0.0307772	-0.102459	-0.512153	-0.803147	-1.05274	-1.22	-0.46	-0.22	-1.14
2	1	42	-6.625	559	6.5	44.25	26.11	0.5	-0.0433648	-0.160035	0.0690667	0.335651	0.822758	1	0.28	1.86	-0.27	0.37	0.0160952	-0.150415	-0.261925	0.22644	0.759197	0.27	0.49	2.03	-0.68	0.023	0.063	0.027	0.054	0.172	0.239	0.024	0.071	0.056	0.051	0.141	0.251	-0.13	0.05946	0.0096208	-0.330992	-0.109211	-0.0635616	-0.73	0.21	0.17	-0.41
2	1	34	-7.5	534	6.5	43.87	26.24	0.65	-0.02	-0.07	0.26	0.74	1.16	0.59	0.68	0.62	0.77	0.31	-0.02	-0.09	0.37	0.76	0.09	0.16	0.97	-0.82	0.83	0.181	0.155	0.027	0.051	0.15	0.432	0.192	0.521	0.067	0.14	0.279	0.663	-0.34	0	-0.02	0.11	0.02	-1.07	-0.43	0.29	-1.44	0.06
2	2	25	-7.625	542	6.5	44.875	26.61	0.47	0.01	0.01	0.23	0.48	0.89	0.13	0.84	0.29	0.71	-0.37	0.05	0.03	-0.13	-0.31	-0.62	-3.09	1.46	1.88	-1.76	0.021	0.038	0.026	0.001	0.121	0.368	0.229	0.622	0.749	0.002	0.293	1.18	-0.84	0.04	0.02	-0.36	-0.79	-1.51	-3.22	0.62	1.59	-2.47
2	1	33	-7.625	516	6.5	46.12	25.63	1.02	0	-0.02	0.4	0.92	1.94	1.59	0.5	1.25	0.88	1.05	0.09	0.18	0.64	1.11	1.62	1.58	0.58	1.7	0.4	0.096	0.141	0.069	0.051	0.146	0.401	0.022	0.149	0.324	0.03	0.327	0.327	0.03	0.09	0.2	0.24	0.19	-0.32	-0.01	0.08	0.45	-0.48
2	1	26	-6.5	520	6.5	43.325	25.95	0.69	0.05	0.15	0.44	0.76	1.09	0.3	0.7	1.95	-0.13	-0.22	0.01	-0.06	-0.11	-0.22	-0.29	-1.13	0.02	2.68	-2.45	0.101	0.224	0.174	0.073	0.144	0.318	0.122	0.123	0.497	0.286	0.356	0.572	-0.91	-0.04	-0.21	-0.55	-0.98	-1.38	-1.43	-0.68	0.73	-2.32
2	1	23	-7.75	559	6.5	45.175	25.73	0.59	-0.01	-0.04	0.23	0.58	1.15	1.02	0.03	1	0.41	-0.01	0.07	0.11	0.25	0.2	-0.3	-0.6	0.02	1.46	-0.96	0.108	0.014	0.109	0.031	0.066	0.253	0.035	0.524	0.176	0.127	0.271	0.596	-0.6	0.08	0.15	0.02	-0.38	-1.45	-1.62	-0.01	0.46	-1.37
2	2	34	-8	546	6.5	43.745	26.84	0.38	-0.02	-0.1	0.11	0.41	0.79	0.3	0.4	1.24	-0.35	0.47	0	0.03	0.28	0.59	0.73	0.38	0.27	0.96	0.3	0.039	0.1	0.089	0.08	0.087	0.419	0.067	0.268	0.031	0.119	0.326	0.359	0.09	0.02	0.13	0.17	0.18	-0.06	0.08	-0.13	-0.28	0.65
2	1	29	-7.625	540	6.5	44.935	25.19	0.39	0.03	0.04	0.06	0.2	0.95	0.49	0.14	0.58	0.44	0.38	0.02	0.01	0.18	0.37	0.73	0.97	-0.46	0.78	0.3	0.153	0.122	0.059	0.082	0.094	0.395	0.049	0.168	0.292	0.207	0.047	0.465	-0.01	-0.01	-0.03	0.12	0.17	-0.22	0.48	-0.6	0.2	-0.14
2	2	18	-7.375	538	6.5	42.625	26.76	0.2	-0.04	-0.12	0.05	0.27	0.43	0.5	-0.35	0.69	0	-0.57	-0.1	-0.37	-0.46	-0.47	-0.75	-1.34	-0.27	-0.63	-0.04	0.135	0.116	0.015	0.023	0.091	0.307	0.04	0.373	0.251	0.027	0.298	0.534	-0.77	-0.06	-0.25	-0.51	-0.74	-1.18	-1.84	0.08	-1.32	-0.04
2	2	19	-7.625	541	6.5	42.87	26.72	0.2	0	-0.07	0.07	0.27	0.43	0.35	-0.02	0.47	0.07	-0.14	0.05	-0.03	-0.09	0.02	-0.29	-1.1	-0.04	1.66	-1.13	0.164	0.122	0.007	0.03	0.083	0.416	0.063	0.469	0.206	0.12	0.257	0.492	-0.34	0.05	0.04	-0.16	-0.25	-0.72	-1.45	-0.02	1.19	-1.2
2	1	27	-6.625	526	6.5	46.62	25	0.29	-0.02	-0.13	0.1	0.16	0.76	0.28	-0.07	0.76	0.28	0.48	0.01	0.01	0.24	0.42	0.92	-0.24	1.28	1.4	-0.43	0.019	0.013	0.028	0.24	0.155	0.359	0.091	0.341	0.519	0.102	0.16	0.902	0.19	0.03	0.14	0.14	0.26	0.16	-0.52	1.35	0.64	-0.71
2	2	33	-6.625	522	6.5	42.81	26.81	0.03	-0.17	-0.35	-0.06	0.08	0.28	0.75	-0.21	-0.57	0.21	-0.19	-0.0858667	-0.162385	0.0239839	-0.106453	-0.258463	-0.14	-0.35	-0.79	0.56	0.045	0.042	0.021	0.043	0.061	0.422	0.036	0.197	0.136	0.048	0.328	0.313	-0.22	0.0841333	0.187615	0.0839839	-0.186453	-0.538463	-0.89	-0.14	-0.22	0.35
2	2	18	-7	529	6.5	44.935	25.88	0.33	0.02	-0.02	0.13	0.32	0.68	-0.2	0.76	0.67	0.16	-0.59	-0.01	-0.12	-0.16	-0.5	-0.98	-1.29	0.1	-0.52	-0.65	0.089	0.237	0.024	0.016	0.113	0.373	0.025	0.272	0.004	0.025	0.396	0.489	-0.92	-0.03	-0.1	-0.29	-0.82	-1.66	-1.09	-0.66	-1.19	-0.81
2	2	30	-7.875	531	6.5	44.995	25.25	0.61	0.01	0.09	0.36	0.66	1.09	0.54	0.58	-0.2	1.66	-0.24	0.02	0.05	0.39	0.42	-1.16	-1.68	-0.19	0.21	0.54	0.062	0.291	0.079	0.009	0.13	0.336	0.047	0.796	0.582	0.009	0.227	0.942	-0.85	0.01	-0.04	0.03	-0.24	-2.25	-2.22	-0.77	0.41	-1.12
2	1	36	-6.5	551	6.5	44.87	24.94	0.08	-0.03	-0.16	-0.08	0.07	0.36	-0.22	0.08	0.47	0.04	0.37	0.07	0.06	0.2	0.52	0.57	-0.97	0.8	2.56	-0.86	0.06	0.206	0.152	0.011	0.124	0.592	0.065	0.321	0.565	0.08	0.029	0.814	0.29	0.1	0.22	0.28	0.45	0.21	-0.75	0.72	2.09	-0.9
2	1	40	-6.875	570	6.5	44.625	25.04	1.85	0	0	0.7	1.78	3.34	2.27	1.71	3.17	0.45	1.19	0.0505491	0.092417	0.395389	1.2199	2.01811	1.87	1.01	2.74	-0.81	0.173	0.036	0.102	0.091	0.076	0.772	0.061	0.073	0.011	0.035	0.369	0.543	-0.66	0.0505491	0.092417	-0.304611	-0.560097	-1.32189	-0.4	-0.7	-0.43	-1.26
2	2	26	-7.5	542	6.5	42.35	27.28	0.27	0.03	-0.02	0.16	0.31	0.52	-0.03	0.12	0.58	0.46	0.02	0.09	0.08	-0.02	0.01	0.09	-0.57	0.11	1.32	-0.77	0.06	0.176	0.014	0.032	0.108	0.208	0.063	0.499	0.563	0.094	0.447	0.395	-0.25	0.06	0.1	-0.18	-0.3	-0.43	-0.54	-0.01	0.74	-1.23
2	1	27	-7.625	523	6.5	41.75	27.91	0.83	-0.02	-0.05	0.28	0.84	1.58	1.08	0.35	1.42	0.59	0.74	0.02	0.03	0.21	0.68	1.38	-0.47	1.48	1.09	0.93	0.07	0.001	0.032	0.008	0.076	0.314	0.126	0.755	0.234	0.16	0.281	0.469	-0.09	0.04	0.08	-0.07	-0.16	-0.2	-1.55	1.13	-0.33	0.34
2	1	26	-7.375	527	6.5	41.06	27.86	0.66	-0.02	-0.01	0.33	0.67	1.2	0.72	0.37	0.36	1.28	0.59	-0.05	-0.09	0.27	0.8	0.8	0.18	0.68	1.02	0.38	0.045	0.02	0.007	0.043	0.091	0.464	0.02	0.83	0.602	0.128	0.232	0.562	-0.07	-0.03	-0.08	-0.06	0.13	-0.4	-0.54	0.31	0.66	-0.9
2	1	24	-7.875	513	6.5	41.435	27.23	0.74	-0.01	-0.02	0.3	0.74	1.39	0.09	0.7	1.18	1.1	0.52	-0.00100307	-0.197256	-0.166078	0.427022	1.17975	0.22	0.53	0.14	1.19	0.031	0.079	0.03	0.002	0.092	0.804	0.509	1.768	0.063	0.224	0.532	0.307	-0.22	0.00899693	-0.177256	-0.466078	-0.312978	-0.210255	0.13	-0.17	-1.04	0.09
2	1	23	-6.25	515	6.5	41.56	26.38	0.67	0.06	-0.01	0.21	0.59	1.35	0.74	-0.28	0.8	1.55	0.27	0.16771	0.170763	-0.0566695	0.126298	0.659663	0.04	-0.64	1.96	-0.21	0.059	0.046	0.039	0.011	0.122	0.573	0.043	0.143	0.508	0.12	0.598	0.591	-0.4	0.10771	0.180763	-0.266669	-0.463702	-0.690337	-0.7	-0.36	1.16	-1.76
2	1	34	-6.125	518	6.5	44.335	25.42	1.28	-0.07	-0.01	0.75	1.38	2.1	2.22	0.58	0.81	1.63	0.09	-0.090369	-0.199746	0.00614812	0.220684	0.216465	-0.38	0	0.02	0.75	0.014	0.071	0.085	0.043	0.099	0.359	0.095	0.496	0.09	0.01	0.224	0.746	-1.19	-0.020369	-0.189746	-0.743852	-1.15932	-1.88353	-2.6	-0.58	-0.79	-0.88
2	1	26	-6.375	524	6.5	42.86	25.92	0.13	0.06	0.16	0.22	0.1	0.21	0.22	-0.43	0.38	0.4	-0.63	-0.0437925	-0.162691	-0.506157	-0.640195	-0.782486	-0.49	-0.52	-0.85	-0.65	0.002	0.051	0.023	0.005	0.132	0.594	0.024	0.135	0.353	0.019	0.251	0.435	-0.76	-0.103792	-0.322691	-0.726157	-0.740195	-0.992486	-0.71	-0.09	-1.23	-1.05
2	1	24	-7.5	539	6.5	42	26.78	0.05	-0.07	0.06	0.2	0.14	0.03	0.69	-0.73	-0.37	0.65	0.81	0.0730875	0.192838	0.400491	1.03209	1.11657	1.3	0	0.93	1	0.111	0.064	0.007	0.039	0.091	0.231	0.389	0.279	0.344	0.213	0.674	0.593	0.76	0.143087	0.132838	0.200491	0.892091	1.08657	0.61	0.73	1.3	0.35
2	1	28	-7.375	522	6.5	45.575	25.7	-0.02	-0.02	-0.08	-0.03	0.02	0.07	-0.27	0.05	0.29	-0.12	-0.79	0.00389445	-0.165475	-0.486785	-0.647648	-1.3085	-0.65	-1.33	-0.61	-0.67	0.166	0.233	0.063	0.006	0.114	0.391	0.023	0.11	0.134	0.011	0.385	1.264	-0.77	0.0238945	-0.0854745	-0.456785	-0.667648	-1.3785	-0.38	-1.38	-0.9	-0.55
2	1	27	-7.5	520	6.5	45.325	25.89	-0.05	-0.01	-0.06	0.08	-0.03	-0.02	0	-0.16	-0.32	0.31	-0.86	0.000316522	-0.233067	-0.525692	-0.826835	-1.26506	-0.85	-1.64	0.3	-1.3	0.039	0.184	0.11	0.016	0.148	0.439	0.269	0.509	0.1	0.088	0.474	0.882	-0.81	0.0103165	-0.173067	-0.605692	-0.796835	-1.24506	-0.85	-1.48	0.62	-1.61
2	1	28	-7.5	518	6.5	42.2	26.58	0.96	0.01	0.05	0.4	0.91	1.77	0.93	1	1.14	0.9	0.33	-0.0169801	-0.218253	-0.138099	0.415627	0.705173	-1.45	1.08	2.21	-0.54	0.053	0.173	0.032	0.003	0.052	0.385	0.279	0.823	0.397	0.349	0.364	0.556	-0.63	-0.0269801	-0.268253	-0.538099	-0.494373	-1.06483	-2.38	0.08	1.07	-1.44
2	2	26	-7.625	576	6.5	40.875	28.04	0.35	-0.0392137	-0.118499	0.113529	0.390688	0.758036	-0.03	0.37	1.2	-0.03	0.11	-0.00591286	-0.135463	-0.0771589	0.12469	0.36924	-1.1	1.02	-0.13	0.72	0.083	0.06	0.032	0.05	0.144	0.549	0.083	0.629	0.415	0.063	0.457	0.353	-0.24	0.0333008	-0.0169638	-0.190688	-0.265997	-0.388796	-1.07	0.65	-1.33	0.75
2	1	28	-7.125	522	6.5	43.05	26.58	0.46	0.02	-0.05	0.17	0.5	0.88	0.49	0.35	0.35	0.72	0.59	0.0382923	0.0614535	0.219917	0.585868	1.07245	-0.05	1.1	2.13	-0.75	0.115	0.006	0.107	0.088	0.09	0.632	0.214	0.563	0.59	0.046	0.154	0.518	0.13	0.0182923	0.111454	0.0499165	0.0858682	0.192446	-0.54	0.75	1.78	-1.47
2	1	29	-6.25	517	6.5	44	25.58	0.29	-0.0291975	-0.0930087	-0.00598568	0.0685858	0.512322	0.57	0.2	0.62	0.53	-0.74	-0.00420356	-0.12154	-0.400422	-0.813387	-1.02569	-1.84	0.17	-0.59	-0.69	0.177	0.044	0.071	0.077	0.151	0.611	0.097	0.048	0.087	0.165	0.299	0.437	-1.03	0.0249939	-0.0285311	-0.394437	-0.881972	-1.53801	-2.41	-0.03	-1.21	-1.22
2	1	28	-7.25	530	6.5	44.375	25.74	0.49	-0.017982	-0.159844	-0.0351385	0.382452	1.20719	0.79	0.64	-0.01	0.67	0.44	0.0402791	-0.0102378	0.100803	0.480988	0.780342	0.24	1.45	1.25	-1.18	0.201	0.029	0.059	0.183	0.186	0.477	0.212	0.29	0.261	0.142	0.313	0.531	-0.05	0.0582611	0.149607	0.135942	0.0985366	-0.426847	-0.55	0.81	1.26	-1.85
2	1	27	-6	522	6.5	44.495	25.41	1	0.0260359	-0.00796949	0.275718	0.815969	2.01542	1.74	0.44	0.7	1.26	0.07	-0.00216556	-0.109427	-0.11575	-0.0333967	0.375978	0.63	-0.39	0.85	-0.76	0.215	0.062	0.038	0.069	0.173	0.41	0.267	0.169	0.374	0.072	0.366	0.696	-0.93	-0.0282015	-0.101457	-0.391468	-0.849365	-1.63945	-1.11	-0.83	0.15	-2.02
2	1	26	-6.25	515	6.5	45.06	24.96	0.72	-0.0146283	0.0190439	0.402009	0.759191	0.90125	1.15	0.67	1.07	0.75	-0.02	-0.00319348	-0.0180076	0.101606	0.0947725	-0.103425	-0.16	-0.16	0.2	0.03	0.068	0.1	0.176	0.041	0.077	0.452	0.071	0.015	0.129	0.11	0.298	0.385	-0.74	0.0114348	-0.0370515	-0.300403	-0.664418	-1.00468	-1.31	-0.83	-0.87	-0.72
2	1	28	-6.63	522	6.5	44.81	25.23	0.56	-0.00157648	-0.0539381	0.189346	0.450511	0.822489	0.95	0.49	0.26	1.3	-0.65	-0.0125692	-0.052539	-0.093939	-0.238891	-1.46523	-0.43	-0.71	-1.66	0.07	0.172	0.139	0.076	0.004	0.098	0.5	0.189	0.286	0.535	0.058	0.268	0.71	-1.21	-0.0109927	0.00139911	-0.283285	-0.689402	-2.28772	-1.38	-1.2	-1.92	-1.23
2	1	23	-7.5	553	6.5	44.6	26.01	0.66	0.01	0.05	0.37	0.79	1.07	1.21	-0.02	0.4	1.13	0.43	0.08	0.09	0.25	0.47	0.68	-0.17	0.38	0.65	0.87	0.076	0.073	0.035	0.028	0.081	0.292	0.093	0.259	0.3	0.108	0.152	0.37	-0.23	0.07	0.04	-0.12	-0.32	-0.39	-1.38	0.4	0.25	-0.26
2	1	36	-6.625	519	6.5	44.625	24.94	0.58	-0.02	0	0.31	0.65	1.02	-0.14	1	1.43	0.12	-0.15	0	-0.09	-0.14	0	-0.28	-1.15	0.07	1.35	-0.92	0.044	0.203	0.123	0.067	0.103	0.348	0.032	0.246	0.231	0.036	0.099	0.47	-0.73	0.02	-0.09	-0.45	-0.65	-1.3	-1.01	-0.93	-0.08	-1.04
2	2	26	-7.5	579	6.5	40.685	28.25	0.4	-0.0207484	-0.0598909	0.167606	0.404775	0.827801	-0.06	0.78	0.54	0.44	0.29	0.045488	0.0233698	0.162764	0.394729	0.469586	-0.09	0.69	1.4	-0.8	0.165	0.007	0.022	0.002	0.122	0.473	0.396	0.881	0.45	0.033	0.214	0.326	-0.11	0.0662364	0.0832607	-0.00484235	-0.0100459	-0.358215	-0.03	-0.09	0.86	-1.24
[truncated: 6 more columns]
